# Supplementary material for: Reference genes selection for transcript normalization in kenaf (Hibiscus cannabinus L.) under salinity and drought stress
Source: PeerJ. 2015 Nov 26;3:e1347. doi: 10.7717/peerj.1347 (PMC4671189; doi:10.7717/peerj.1347)
Supplement: Figure S3 [file peerj-03-1347-s005.xls]

## Sheet: Sheet1
Fig.3A
Time (h)	18S rRNA			18S rRNA+TUBα			UBC			TUBα
0	1	1	1	1	1	1	1	1	1	1	1	1
4	0.211132	0.189564	0.158892	0.141851	0.145719	0.116195	0.265661	0.236507	0.245572	0.183856	0.153832	0.15391
6	0.882942	0.771585	0.770273	0.651395	0.666837	0.620152	0.58852	0.549585	0.573045	0.875538	0.845008	0.843616
8	4.3647	3.61182	3.80159	4.65649	4.43698	4.53338	2.28466	1.78589	2.08242	4.72188	5.05884	4.66471
12	2.7956	2.39293	2.48987	2.67772	2.76267	2.72988	1.1069	1.11298	1.29626	2.81059	3.23601	3.20426
24	0.254417	0.263821	0.258774	0.297915	0.357794	0.325336	0.147758	0.147152	0.18076	0.609259	0.646452	0.69497
Fig.3B
Time (h)	TUBα			18S rRNA+TUBα			UBC			18S rRNA
0	1	1	1	1	1	1	1	1	1	1	1	1
4	0.330515	0.434935	0.553475	0.381362	0.467702	0.577188	0.149491	0.162925	0.154244	0.398633	0.465512	0.561538
6	0.19458	0.213143	0.209172	0.156713	0.190385	0.173274	0.044098	0.0532809	0.061484	0.136095	0.176202	0.152691
8	0.453416	0.519058	0.538877	0.550398	0.601874	0.623641	0.0497433	0.0568838	0.0481406	0.605481	0.642346	0.660941
12	3.07994	3.65727	3.86582	3.32666	3.08831	3.2001	0.537286	0.456891	0.417761	3.47376	3.1624	3.2266
24	2.2291	2.17042	2.40414	2.82809	2.72537	3.24949	0.158151	0.155956	0.145766	2.71437	2.99151	2.74462
