# Supplementary material for: Reference genes selection for transcript normalization in kenaf (Hibiscus cannabinus L.) under salinity and drought stress
Source: PeerJ. 2015 Nov 26;3:e1347. doi: 10.7717/peerj.1347 (PMC4671189; doi:10.7717/peerj.1347)
Supplement: Table S2 [file peerj-03-1347-s006.xls]

## Sheet: Sheet1
geNorm-NaCl
UBC	EF1α	PTB	MZA	PP2A	ACT4	UBQ	RAN	18S rRNA	TUBα
1.6764	1.41443	1.18845	1.10148	0.941203	0.873488	0.696293	0.673514	0.659799	0.659799
NormFinder-NaCl
PP2A	ACT4	18S rRNA	PTB	UBQ	RAN	TUBa	MZA	EF1a	UBC
0.112464	0.112464	0.401945	0.512714	0.561724	0.829184	0.93283	1.13794	1.35418	1.90717
BestKeeper-NaCl
TUBα	18S rRNA	RAN	PP2A	MZA	UBQ	PTB	UBC	EF1α	ACT4
1.50±0.46	1.96±0.67	1.97±0.63	3.38±0.94	3.99±0.67	3.99±1.28	4.53±1.25	5.15±1.20	6.30±1.36	6.33±1.38
