# Supplementary material for: Reference genes selection for transcript normalization in kenaf (Hibiscus cannabinus L.) under salinity and drought stress
Source: PeerJ. 2015 Nov 26;3:e1347. doi: 10.7717/peerj.1347 (PMC4671189; doi:10.7717/peerj.1347)
Supplement: Table S3 [file peerj-03-1347-s007.xls]

## Sheet: Sheet1
geNorm-PEG
UBC	EF1α	PTB	RAN	PP2A	UBQ	MZA	ACT4	18S rRNA	TUBα
1.12941	0.995377	0.800621	0.71483	0.620013	0.509593	0.421214	0.375949	0.281679	0.281679
NormFinder-PEG
18S rRNA	TUBα	ACT4	UBQ	MZA	PP2A	PTB	RAN	EF1α	UBC
0.119133	0.130053	0.175244	0.310315	0.34178	0.645046	0.681032	0.76134	1.077	1.08852
BestKeeper-PEG
MZA	TUBα	PP2A	ACT4	PTB	UBC	EF1α	RAN	UBQ	18S rRNA
0.72±0.25	1.54±0.46	2.21±0.64	2.32±0.52	2.40±0.69	2.65±0.64	3.15±0.74	3.50±1.13	3.72±1.12	4.47±0.85
